# Supplementary material for: The Replication Function of Rabies Virus P Protein Is Regulated by a Novel Phosphorylation Site in the N-Terminal N Protein-Binding Region
Source: Viruses. 2025 Aug 1;17(8):1075. doi: 10.3390/v17081075 (PMC12390708; doi:10.3390/v17081075)
Supplement: Supplementary file 1 [file viruses-17-01075-s001.zip]

Archive with 1 entries (1 files):
- viruses-3699080-supplementary.pdf
